# Supplementary material for: A lysozyme with altered substrate specificity facilitates prey cell exit by the periplasmic predator Bdellovibrio bacteriovorus
Source: Nat Commun. 2020 Sep 23;11:4817. doi: 10.1038/s41467-020-18139-8 (PMC7511926; doi:10.1038/s41467-020-18139-8)
Supplement: Supplementary file 4 — Source Data [file 41467_2020_18139_MOESM4_ESM.xlsx]

## Sheet: Fig. 1b
Figure 1b: RT-PCR of bd0314 and dnaK
RT-PCR on dnaK is the same as the one for Suppl. Fig. 1b.

## Sheet: Fig. 2
Figure 2: Exit times of B.bacteriovours HD100 wt and mutant strains
List with minutes from progeny separation to first escape
Please see separate Prism file Fig.2 as well.
	wild type (HD100)	bd0314	bd0314 :: pK18-bd0314	bd1440	HD100 :: pK18-Bd1413EQmc
	72.5	75	162.5	80	87.5
	62.5	160	97.5	80	62.5
	55	127.5	77.5	50	67.5
	62.5	177.5	150	120	140
	62.5	200	65	115	97.5
	107.5	105	57.5	47.5	52.5
	55	80	152.5	105	87.5
	117.5	105	107.5	55	72.5
	55	100	77.5	87.5	27.5
	60	107.5	75	72.5	42.5
	102.5	97.5	57.5	112.5	45
	67.5	125	147.5	87.5	85
	45	85	112.5	77.5	107.5
	75	72.5	95	65	77.5
	77.5	125	125	110	62.5
	90	85	55	92.5	42.5
	57.5	120	110	37.5	70
	65	87.5	72.5	97.5	40
	77.5	135	92.5	72.5	82.5
	95	145	75	57.5	65
	72.5	80	75	77.5	57.5
	80	130	87.5		95
	47.5	87.5	92.5		55
	57.5	55	102.5		60
	57.5	147.5	67.5		75
	50	115	95		92.5
	40	132.5	95		40
	85	142.5	60		47.5
	50	60	50		87.5
	47.5	95	115		87.5
	50	100	95		50
	42.5	90	72.5		72.5
	60	77.5	112.5		60
	70	87.5	105		80
	47.5	97.5	97.5		72.5
	95	115	42.5		57.5
	77.5	72.5	77.5		77.5
	37.5	112.5	75		85
	60	182.5	110		55
	65	70	65		97.5
	125	80	55		75
	65	152.5	82.5		137.5
	102.5	92.5	100		67.5
	162.5	157.5	105		37.5
	144	92.5	102.5		90

## Sheet: Fig. 4
Fig. 4 Enzyme assay of DslA, related enzymes and general lysozymes.
	GlcNAc												GlcN
HEWL	170345	189095	165664	164249	154026	178776	196356	153410	191547	177037	193175	172172	123511	115908	122541	122837	138179	118724	135974	142375	127716	133431	155640	145416
Mutanolysin	178127	164389	180576	184570	189389	182684	190686	184685	192315	196162	203052	196432	198111	200021	202873	206442	211174	208986	178782	197713	183469	236878	219635	179081
DlsA		17446	9626	10197	13120	47405	8476	12328	8205	11018	21194	11499	157826	157018	148617	145409	139232	150762	142308	157185	176423	152569	203956	158311
DlsA-E143Q													9582	10037	9288
DlsA-E154Q													10272	11235	10158
DlsA-Y228A	10653	13208	18179										47752	55036	49715
DlsB	7958	8564	8155										143371	154011	189195
DlsC	10304	8518	10014										171684	140540	148040

## Sheet: Fig. 5c & Suppl. Fig.9
Figure 5 and Suppl. Fig. 9: Premature release experiments
Please see separate Prism file Fig5_SOM_Fig9 as well.
Tables with listing of merged categorised bdelloplasts (according to Supplementary Fig. 8)
at beginning (t0) and end (t1) of treatment in release experiment for Fig. 5 and Supplementary Fig. 9
(A detailed listing of categorised bdelloplasts at t0 and t1 can be found below this Table.)
t0		Bdellovibrio inside	Bdellovibrio outside	Bdellovibrio interm.	E.coli cytoplasm interm.
treatment	replicate	a & g	c & d & e & f	b	h
Buffer	1	98.5	1.1	0	0.4
Buffer	2	99.2	0.8	0	0
Buffer	3	99.5	0.3	0	0.3
Buffer	4	99.2	0.8	0	0
Buffer	5	100	0	0	0
DslA wt	1	97.4	1.7	0	0.9
DslA wt	2	95.3	3	1.2	0.6
DslA wt	3	97.5	0.8	0	1.7
DslA wt	4	99.5	0.5	0	0
DslA wt	5	100	0	0	0
DslA E143Q	1	99.2	0.8	0	0
DslA E143Q	2	99	0	1	0
DslA E143Q	3	98.8	0.6	0	0.6
HEWL	1	100	0	0	0
HEWL	2	98.6	1.4	0	0
HEWL	3	99.6	0.4	0	0
HEWL	4	100	0	0	0
t1		Bdellovibrio inside	Bdellovibrio outside	Bdellovibrio interm.	E.coli cytoplasm interm.
treatment	replicate	a & g	c & d & e & f	b	h
Buffer	1	95.9	4.1	0	0
Buffer	2	88	7.6	0	4.3
Buffer	3	95.7	2.7	0.8	0.8
Buffer	4	97.6	1.2	0.4	0.8
Buffer	5	97.1	1.7	0	1.1
DslA wt	1	63.1	32.7	3	1.2
DslA wt	2	83	12.8	4.3	0
DslA wt	3	39.2	52.7	7.8	0.4
DslA wt	4	76.7	17.8	4.1	1.4
DslA wt	5	83.8	11.7	4.5	0
DslA E143Q	1	94.3	5.7	0	0
DslA E143Q	2	84.9	14.2	0.4	0.4
DslA E143Q	3	92.2	5.2	2.3	0.3
HEWL	1	98.6	1.4	0	0
HEWL	2	91.6	8.4	0	0
HEWL	3	97.7	2.3	0	0
HEWL	4	98.8	1.2	0	0
Detailed listing of categorised bdelloplasts (according to Suppl. Fig. 8)
at beginning (t0) of treatment in release experiment (Suppl. Fig. 9).
		categories with numbers of bdelloplast assigned
treatment	replicate	a	b	c	d	e	f	g	h	total
Buffer	1	261	0	3	0	0	0	4	1	269
Buffer	2	127	0	0	0	0	1	2	0	130
Buffer	3	367	0	0	0	0	1	5	1	374
Buffer	4	240	0	1	0	1	0	5	0	247
Buffer	5	59	0	0	0	0	0	1	0	60
DslA wt	1	114	0	0	1	0	1	0	1	117
DslA wt	2	160	2	1	1	0	3	1	1	169
DslA wt	3	114	0	0	0	0	1	1	2	118
DslA wt	4	210	0	0	0	0	1	2	0	213
DslA wt	5	104	0	0	0	0	0	0	0	104
DslA E143Q	1	117	0	1	0	0	0	1	0	119
DslA E143Q	2	97	1	0	0	0	0	1	0	99
DslA E143Q	3	163	0	0	0	0	1	2	1	167
HEWL	1	97	0	0	0	0	0	0	0	97
HEWL	2	71	0	1	0	0	0	1	0	73
HEWL	3	225	0	1	0	0	0	2	0	228
HEWL	4	127	0	0	0	0	0	0	0	127
		categories with % of all bdelloplasts assigned
treatment	replicate	a	b	c	d	e	f	g	h
Buffer	1	97	0	1.1	0	0	0	1.5	0.4
Buffer	2	97.7	0	0	0	0	0.8	1.5	0
Buffer	3	98.1	0	0	0	0	0.3	1.3	0.3
Buffer	4	97.2	0	0.4	0	0.4	0	2	0
Buffer	5	98.3	0	0	0	0	0	1.7	0
DslA wt	1	97.4	0	0	0.9	0	0.9	0	0.9
DslA wt	2	94.7	1.2	0.6	0.6	0	1.8	0.6	0.6
DslA wt	3	96.6	0	0	0	0	0.8	0.8	1.7
DslA wt	4	98.6	0	0	0	0	0.5	0.9	0
DslA wt	5	100	0	0	0	0	0	0	0
DslA E143Q	1	98.3	0	0.8	0	0	0	0.8	0
DslA E143Q	2	98	1	0	0	0	0	1	0
DslA E143Q	3	97.6	0	0	0	0	0.6	1.2	0.6
HEWL	1	100	0	0	0	0	0	0	0
HEWL	2	97.3	0	1.4	0	0	0	1.4	0
HEWL	3	98.7	0	0.4	0	0	0	0.9	0
HEWL	4	100	0	0	0	0	0	0	0
Detailed listing of categorised bdelloplasts (according to Suppl. Fig. 8)
at end (t1) of treatment in release experiment (Fig. 5c, Suppl. Fig. 9b).
		categories with numbers of bdelloplast assigned
treatment	replicate	a	b	c	d	e	f	g	h	total
Buffer	1	164	0	3	0	2	2	0	0	171
Buffer	2	74	0	1	1	4	1	7	4	92
Buffer	3	240	2	1	0	5	1	4	2	255
Buffer	4	242	1	0	0	0	3	3	2	251
Buffer	5	166	0	2	0	0	1	3	2	174
DslA wt	1	105	5	9	20	19	7	1	2	168
DslA wt	2	190	10	18	7	1	4	5	0	235
DslA wt	3	96	19	27	46	28	28	0	1	245
DslA wt	4	112	6	3	1	19	3	0	2	146
DslA wt	5	92	5	5	5	1	2	1	0	111
DslA E143Q	1	114	0	3	3	1	0	2	0	123
DslA E143Q	2	189	1	25	0	6	1	2	1	225
DslA E143Q	3	285	7	10	6	0	0	0	1	309
HEWL	1	70	0	1	0	0	0	0	0	71
HEWL	2	107	0	4	0	6	0	2	0	119
HEWL	3	84	0	1	0	0	1	1	0	87
HEWL	4	84	0	1	0	0	0	1	0	86
		categories with % of all bdelloplasts assigned
treatment	replicate	a	b	c	d	e	f	g	h
Buffer	1	95.9	0	1.8	0	1.2	1.2	0	0
Buffer	2	80.4	0	1.1	1.1	4.3	1.1	7.6	4.3
Buffer	3	94.1	0.8	0.4	0	2	0.4	1.6	0.8
Buffer	4	96.4	0.4	0	0	0	1.2	1.2	0.8
Buffer	5	95.4	0	1.1	0	0	0.6	1.7	1.1
DslA wt	1	62.5	3	5.4	11.9	11.3	4.2	0.6	1.2
DslA wt	2	80.9	4.3	7.7	3	0.4	1.7	2.1	0
DslA wt	3	39.2	7.8	11	18.8	11.4	11.4	0	0.4
DslA wt	4	76.7	4.1	2.1	0.7	13	2.1	0	1.4
DslA wt	5	82.9	4.5	4.5	4.5	0.9	1.8	0.9	0
DslA E143Q	1	92.7	0	2.4	2.4	0.8	0	1.6	0
DslA E143Q	2	84	0.4	11.1	0	2.7	0.4	0.9	0.4
DslA E143Q	3	92.2	2.3	3.2	1.9	0	0	0	0.3
HEWL	1	98.6	0	1.4	0	0	0	0	0
HEWL	2	89.9	0	3.4	0	5	0	1.7	0
HEWL	3	96.6	0	1.1	0	0	1.1	1.1	0
HEWL	4	97.7	0	1.2	0	0	0	1.2	0

## Sheet: Suppl. Fig. 1b
Supplementary Figure 1b: RT-PCR of bd1411, bd1413, bd1440 and dnaK
Remark: RT-PCR (agarose gel) for dnaK is the same as for Fig. 1b

## Sheet: Suppl. Fig. 2a
Supplementary Figure 2a

## Sheet:  Suppl. Fig. 3
Supplementary Figure 3: Entry time of wild type (HD100) and various lysozyme mutant strains.
List with minutes for entry time normalised to respective wild type median by division as well as raw data.
Please see separate Prism files SOM_Fig3a, SOM_Fig3b1, SOM_Fig3b2.
Below the raw data tables is a detailed listing of histogram of entry times of different B. bacteriovorus strains upon invasion of E. coli S17-1 prey
of violin plots in b1 & b2 of Supplementary Fig. 3.
	Suppl. Fig. 3 a : Normalised entry time (by division of median of respective wild type)								Suppl. Fig. 3 b1 : Entry time (min)				Suppl. Fig. 3 b2 : Entry time (min)
	median of respective wt:				median of respective wt:				Raw data				Raw data
	4				6
	wild type (HD100)	bd0314	bd1411		wild type (HD100)	bd1440	bd1413EQmc		wild type (HD100)	bd0314	bd1411		wild type (HD100)	bd1440	bd1413EQmc
	0.75	0.75	1.25		0.666667	1.16667	0.833333		3	3	5		4	7	5
	1	0.75	1.5		0.833333	0.833333	1.16667		4	3	6		5	5	7
	0.75	1	1.5		2	0.833333	0.666667		3	4	6		12	5	4
	0.75	1	1.5		1.33333	0.666667	1		3	4	6		8	4	6
	1.25	1	1.25		1.5	1.33333	0.833333		5	4	5		9	8	5
	0.75	1	1.25		0.666667	1	1		3	4	5		4	6	6
	1	0.75	1.75		0.833333	0.833333	0.833333		4	3	7		5	5	5
	1	1	1.25		0.666667	1	1.33333		4	4	5		4	6	8
	0.75	1	1.75		1	0.666667	1.16667		3	4	7		6	4	7
	1	1	1.25		0.833333	0.833333	0.666667		4	4	5		5	5	4
	1	1	1.5		0.833333	0.666667	1		4	4	6		5	4	6
	1	1	1.5		1.16667	0.833333	1.16667		4	4	6		7	5	7
	1.25	1	1.25		0.833333	1	0.666667		5	4	5		5	6	4
	0.75	0.75	1.5		1.16667	0.833333	0.833333		3	3	6		7	5	5
	1	1	1.25		1	0.833333	0.666667		4	4	5		6	5	4
	0.75	1	1.25		1	0.666667	0.833333		3	4	5		6	4	5
	1	1	1.5		0.833333	0.666667	1.16667		4	4	6		5	4	7
	1	1	1.25		1.5	1.16667	1.16667		4	4	5		9	7	7
	1.25	1	1.25		0.666667	1.16667	0.666667		5	4	5		4	7	4
	1	1.25	1.5		1	0.833333	0.833333		4	5	6		6	5	5
	1	1	1.5		0.833333	1	0.666667		4	4	6		5	6	4
	1	1	1.5		1	1.16667	0.833333		4	4	6		6	7	5
	0.75	1	1.25		0.666667	1	1.16667		3	4	5		4	6	7
	1	1	1.25		1.16667	0.666667	0.833333		4	4	5		7	4	5
	0.75	1	1.5		1.33333	0.833333	1		3	4	6		8	5	6
	1	0.75	1.75		1.33333	1	1.16667		4	3	7		8	6	7
	0.75	1.25	1.25		0.833333	1.33333	1.33333		3	5	5		5	8	8
	1	0.75	1.25		0.5	0.833333	0.833333		4	3	5		3	5	5
	1	1	1.5		0.833333	1	1		4	4	6		5	6	6
	0.75	1	1.5		1	1	1.33333		3	4	6		6	6	8
	1	1	1.5		1	0.5	0.833333		4	4	6		6	3	5
	1.5	1	1.5		0.833333	0.833333	1.16667		6	4	6		5	5	7
	0.75	1	1.5		1.16667	1	1		3	4	6		7	6	6
	1	1.25	1.25		1	1.33333	0.833333		4	5	5		6	8	5
	0.75	0.75	1.5		0.833333	0.666667	1		3	3	6		5	4	6
	1	1	1.25		1.16667	0.833333	0.666667		4	4	5		7	5	4
	1	1.25	1.5		0.666667	1	1		4	5	6		4	6	6
	1	1	1.25		1.16667	0.666667	1		4	4	5		7	4	6
	1	1	1.5		0.666667	0.5	0.833333		4	4	6		4	3	5
	0.75	1.25	1.5		0.833333	0.833333	1		3	5	6		5	5	6
	1	0.75	1.5		0.666667	0.666667	1.16667		4	3	6		4	4	7
	0.75	1	1.5		0.833333	1	0.5		3	4	6		5	6	3
	1	0.75	1.5		1	1	0.666667		4	3	6		6	6	4
	0.75	1	1.75		1	1	1		3	4	7		6	6	6
	1	1	1.5		1	0.833333	1.16667		4	4	6		6	5	7
	1	1.25	1.25		1	0.833333	0.666667		4	5	5		6	5	4
	1	1	1.5		1	0.833333	0.833333		4	4	6		6	5	5
	1	1	1.5		0.833333	1	0.666667		4	4	6		5	6	4
	1.25	1.25	1.75		0.5	0.833333	1		5	5	7		3	5	6
	0.75	1	1.5		0.833333	0.833333	0.833333		3	4	6		5	5	5
	0.75	0.75	1.5		0.666667	1	1		3	3	6		4	6	6
	1.25	1	1.25		0.666667	0.833333	0.666667		5	4	5		4	5	4
	1	1	1.25		1	0.833333	1.16667		4	4	5		6	5	7
	1	1	1.5		1	0.666667	0.833333		4	4	6		6	4	5
	1	1	1.25		0.833333	1	0.833333		4	4	5		5	6	5
	0.75	1	1.5		0.833333	0.666667	0.833333		3	4	6		5	4	5
	1.25	0.75	1.75		1	1.16667	1		5	3	7		6	7	6
	0.75	1	1.75		0.5	1	0.666667		3	4	7		3	6	4
	0.75	1	1.5		1.16667	0.666667	0.833333		3	4	6		7	4	5
	1	1	0.75		0.833333	0.833333	1		4	4	3		5	5	6
	1	1	1.75		1.33333	1.16667	0.666667		4	4	7		8	7	4
	1	1	1.75		1.16667	0.666667	0.666667		4	4	7		7	4	4
	0.75	1	1.5		0.833333	1	1.16667		3	4	6		5	6	7
	0.75	1.25	1.5		1	0.666667	0.833333		3	5	6		6	4	5
	1	1	1.5		1.33333	0.833333	1.5		4	4	6		8	5	9
	1	1.25	1.75		0.833333	1	1		4	5	7		5	6	6
	1	1.25	1.75		0.833333	1.16667	1		4	5	7		5	7	6
	0.75	1	1.75		1.16667	0.5	0.833333		3	4	7		7	3	5
	1	1	1.5		1.16667	1	1.33333		4	4	6		7	6	8
	1	1	1.25		1	0.833333	0.833333		4	4	5		6	5	5
	1	1	1.5		1	0.666667	1.5		4	4	6		6	4	9
	1	1	1.5		0.833333	1	1		4	4	6		5	6	6
	0.75	1	1.5		1	0.833333	0.833333		3	4	6		6	5	5
	1	1	1.5		0.666667	0.666667	0.833333		4	4	6		4	4	5
	1	1	1.25		1	0.5	1		4	4	5		6	3	6
	1	1	1.5		0.833333	1	1		4	4	6		5	6	6
	1	1	1.75		0.666667	0.666667	1		4	4	7		4	4	6
	1.25	1	1.5		1.33333	0.666667	1.33333		5	4	6		8	4	8
	1	1	1.75		0.833333	1	1.16667		4	4	7		5	6	7
	1.25	1	1.5		0.833333	1	1.16667		5	4	6		5	6	7
	0.75	1	1.25		1.16667	0.833333	1.33333		3	4	5		7	5	8
	0.75	1	1.5		1.33333	0.833333	1.16667		3	4	6		8	5	7
	1	1	1.75		0.833333	0.666667	0.666667		4	4	7		5	4	4
	0.75	1	1.5		1.33333	0.666667	0.833333		3	4	6		8	4	5
	1	1	1.5		1.33333	0.833333	0.833333		4	4	6		8	5	5
	1	1	1.5		1.16667	1.16667	0.666667		4	4	6		7	7	4
	1	1	1.75		1	1.16667	0.666667		4	4	7		6	7	4
	1.25	0.75	1.75		0.666667	1.33333	0.833333		5	3	7		4	8	5
	1	1	1.75		1.16667	0.833333	0.833333		4	4	7		7	5	5
	1.25	1	1.5		0.666667	1.16667	0.833333		5	4	6		4	7	5
Detailed histogram of raw (non-normalised) data of entry times of different B. bacteriovorus strains upon invasion of E. coli S17-1 prey
of violin plots in b1 & b2 of Supplementary Fig. 3.
Suppl. Fig. 3 b1 :					Suppl. Fig. 3 b2 :
entry time (min)	wild type (HD100)	bd0314	bd1411		entry time (min)	wild type (HD100)	bd1440	bd1413EQmc
3	28	12	1		3	3	4	1
4	51	68	0		4	14	20	17
5	10	10	24		5	26	28	28
6	1	0	47		6	22	24	21
7	0	0	18		7	13	10	15
					8	9	4	6
					9	2	0	2
					10	0	0	0
					11	0	0	0
					12	1	0	0

## Sheet: Suppl. Fig. 5
Supplementary Figure 5: number of prey remnants between B. bacteriovorus HD100 wt and deltabd0314 infections.
Quantification of prey remnants
Please see separate Prism file SOM_Fig5 as well.
	1 h				5 h
	wt		314		wt		314
	beads	plasts	beads	plasts	beads	remnants,DAPI	beads	remnants,DAPI
rep1	507	87	396	140	322	113	342	66
rep2	403	127	222	138	418	181	234	114
rep3	171	121	165	77	175	68	213	213
rep4	273	102	305	125	229	99	214	97
					yellow part was used to create Suppl. Fig. 5 (see according prism file)
	1h		5h		overall
	wt	314	wt	314	wt	314
	plast/bead	plast/bead	remnant/bead	remnant/bead	remnant/plast	remnant/plast
rep1	0.171598	0.353535	0.350932	0.192982	2.04508	0.545865
rep2	0.315136	0.621622	0.433014	0.487179	1.37405	0.783724
rep3	0.707602	0.466667	0.388571	1	0.549138	2.14286
rep4	0.373626	0.409836	0.432314	0.453271	1.15708	1.10598
